# Supplementary material for: Chromosomal 3p loss and 8q gain drive vasculogenic mimicry via HIF-2α and VE-cadherin activation in uveal melanoma
Source: Cell Death Differ. 2025 Feb 26;32(8):1473–83. doi: 10.1038/s41418-025-01469-9 (PMC12325912; doi:10.1038/s41418-025-01469-9)
Supplement: Supplementary file 2 — Table S1 [file 41418_2025_1469_MOESM2_ESM.xlsx]

## Sheet: MUM 2B
Grupo	tumor area mm2	PAS+/CD31-	mm2	PAS+/CD31+	mm2
Control 1	97.095	39	62.9032	21	33.871
Control 2	53.584	30	48.3871	18	29.0323
Control 3	123.603	35	56.4516	17	27.4194
Control 4	65.63	36	58.0645	10	16.129
Control 5	68.141	30	48.3871	20	32.2581
Control 6	97.095	29	46.7742	20	32.2581
Control 7	60.01	35	56.4516	25	40.3226
Control 8	150.04	36	58.0645	20	32.2581
Control 9	58.55	35	56.4516	10	16.129
Control 10	60.258	37	59.6774	20	32.2581
Average	83.4006	34.2	55.1613	18.1	27.7419
Belzutifan 1	125.87	15	24.1935	32	51.6129
Belzutifan 2	95.89	14	22.5806	15	24.1935
Belzutifan 3	39.626	18	29.0323	20	32.2581
Belzutifan 4	49.131	12	19.3548	27	43.5484
Belzutifan 5	39.868	12	19.3548	22	35.4839
Belzutifan 6	64.41	13	20.9677	20	32.2581
Belzutifan 7	65.8	10	16.129	20	32.2581
Belzutifan 8	50	18	29.0323	25	40.3226
Belzutifan 9	25.87	15	24.1935	25	40.3226
Belzutifan 10	34.5	14	22.5806	20	32.2581
Average	59.0965	14.1	22.7419	22.6	36.5591
PF-271 1	78.888	15	24.1935	15	24.1935
PF-271 2	14.713	14	22.5806	15	24.1935
PF-271 3	103.452	15	24.1935	15	24.1935
PF-271 4	61.6	12	19.3548	25	40.3226
PF-271 5	49.999	12	19.3548	15	24.1935
PF-271 6	52.8	12	19.3548	18	29.0323
PF-271 7	28.52	10	16.129	15	24.1935
PF-271 8	39.658	18	29.0323	20	32.2581
PF-271 9	28.98	15	24.1935	25	40.3226
PF-271 10	45.85	14	22.5806	15	24.1935
Average	50.446	13.7	22.0968	17.8	28.7097
Belzutifan+PF 1	20.291	8	12.9032	17	27.4194
Belzutifan+PF 2	39.899	5	8.06452	10	16.129
Belzutifan+PF 3	28.305	7	11.2903	24	38.7097
Belzutifan+PF 4	28.305	4	6.45161	25	40.3226
Belzutifan+PF 5	15.813	3	4.83871	32	51.6129
Belzutifan+PF 6	20.154	5	8.06452	13	20.9677
Belzutifan+PF 7	25.89	5	8.06452	24	38.7097
Belzutifan+PF 8	35.89	3	4.83871	25	40.3226
Belzutifan+PF 9	45.8	3	4.83871	30	48.3871
Belzutifan+PF 10	35.89	5	8.06452	13	20.9677
Average	29.6237	4.8	7.74194	21.3	34.3548

## Sheet: MUM 2C
Grupo	tumor area mm2	PAS+/CD31-	mm2	PAS+/CD31+	mm2
Control 1	97.095	18	29.0323	18	29.0323
Control 2	53.584	15	24.1935	18	29.0323
Control 3	59.89	11	17.7419	17	27.4194
Control 4	36.026	5	8.06452	10	16.129
Control 5	38.141	7	11.2903	18	29.0323
Control 6	97.095	14	22.5806	10	16.129
Control 7	60.01	15	24.1935	12	19.3548
Control 8	120.59	14	22.5806	15	24.1935
Control 9	28.55	15	24.1935	12	19.3548
Control 10	40.258	16	25.8065	20	32.2581
Average	63.1239	13	20.9677	15	26.129
VHLi 1	168.859	25	40.3226	17	27.4194
VHLi 2	100.58	28	45.1613	15	24.1935
VHLi 3	89.58	28	45.1613	20	32.2581
VHLi 4	99.131	20	32.2581	15	24.1935
VHLi 5	79.58	28	45.1613	22	35.4839
VHLi 6	64.41	26	41.9355	20	32.2581
VHLi 7	65.8	22	35.4839	20	32.2581
VHLi 8	60.5	25	40.3226	18	29.0323
VHLi 9	55.89	15	24.1935	17	27.4194
VHLi 10	54.45	30	48.3871	18	29.0323
Average	83.878	24.7	39.8387	18.2	29.3011
